# Supplementary material for: New diagnostic criteria for metopic ridges and trigonocephaly: a 3D geometric approach
Source: Orphanet J Rare Dis. 2024 May 18;19:204. doi: 10.1186/s13023-024-03197-8 (PMC11102612; doi:10.1186/s13023-024-03197-8)
Supplement: Supplementary file 4 — Supplementary Material 4. Mean age, cephalic index, intracranial volume (ICV) and interfrontal angle (IFA) for each group. MR: metopic ridge; C: control; TG: trigonocephaly; f: female; m: male; Sd: standard deviation. [file 13023_2024_3197_MOESM4_ESM.xlsx]

## Sheet: Table 6
		Age		Cephalic index		ICV		IFA
		Mean	Sd	Mean	Sd	Mean	Sd	Mean	Sd
C	f	212.19	121.24	0.8682	0.0558	809.04	159.14	127.55	10.15
	m	221.47	91.86	0.8779	0.0607	867.46	151.87	130.97	11.18
MR	f	379.8	255.56	0.8711	0.0756	921.2	260.44	117.03	13.41
	m	386.36	194.12	0.8149	0.0936	1001.65	191.4	123.44	11.23
TG	f	215.04	87.65	0.8574	0.0782	848.66	136.6	106.4	9.83
	m	219.31	78.59	0.8672	0.0687	923.56	156.31	107.11	10.91
